# Supplementary material for: CHK1 controls zygote pronuclear envelope breakdown by regulating F-actin through interacting with MICAL3
Source: EMBO Rep. 2024 Oct 2;25(11):4876–97. doi: 10.1038/s44319-024-00267-7 (PMC11549291; doi:10.1038/s44319-024-00267-7)
Supplement: Supplementary file 3 — Source data Fig. 1 [file 44319_2024_267_MOESM3_ESM.zip]

Archive with 30 entries (24 files):
- Figure 1/
- Figure 1/1A/
- Figure 1/1A/Em-1/
- Figure 1/1A/Em-1/D1 2cell 25.9h.png
- Figure 1/1A/Em-1/D2 4cell 38.2h.png
- Figure 1/1A/Em-1/D3 8cell 57.3h.png
- Figure 1/1A/Em-1/D5 BC 116.9h.png
- Figure 1/1A/Em-6/
- Figure 1/1A/Em-6/D1 27h.png
- Figure 1/1A/Em-6/D2 38.3h.png
- Figure 1/1A/Em-6/D3 63.9h.png
- Figure 1/1A/Em-6/D5 92.5h.png
- Figure 1/1B/
- Figure 1/1B/IF-OCT4-DAPI.tif
- Figure 1/1B/IF-OCT4-Marker.tif
- Figure 1/1B/IF-OCT4-Merge.tif
- Figure 1/1B/IF-SOX2-DAPI.tif
- Figure 1/1B/IF-SOX2-Marker.tif
- Figure 1/1B/IF-SOX2-Merge.tif
- Figure 1/1B/IF-SSEA4-DAPI.tif
- Figure 1/1B/IF-SSEA4-Marker.png
- Figure 1/1B/IF-SSEA4-Merge.png
- Figure 1/1B/IF-TRA-1-60-DAPI.tif
- Figure 1/1B/IF-TRA-1-60-Marker.png
- Figure 1/1B/IF-TRA-1-60-Merge.png
- Figure 1/1B/IF-TRA-1-81-DAPI.tif
- Figure 1/1B/IF-TRA-1-81-Marker.png
- Figure 1/1B/IF-TRA-1-81-Merge.png
- Figure 1/1C/
- Figure 1/1C/CNV Result for ESC-Em-1.docx
