# Supplementary material for: CHK1 controls zygote pronuclear envelope breakdown by regulating F-actin through interacting with MICAL3
Source: EMBO Rep. 2024 Oct 2;25(11):4876–97. doi: 10.1038/s44319-024-00267-7 (PMC11549291; doi:10.1038/s44319-024-00267-7)
Supplement: Supplementary file 4 — Source data Fig. 2 [file 44319_2024_267_MOESM4_ESM.zip]

Archive with 35 entries (30 files):
- Figure 2/
- Figure 2/2A/
- Figure 2/2A/IF-1-DAPI.tif
- Figure 2/2A/IF-1-Factin.tif
- Figure 2/2A/IF-1-Merge.tif
- Figure 2/2A/IF-2-DAPI.tif
- Figure 2/2A/IF-2-Factin.tif
- Figure 2/2A/IF-2-Merge.tif
- Figure 2/2A/IF-3-DAPI.tif
- Figure 2/2A/IF-3-Factin.tif
- Figure 2/2A/IF-3-Merge.tif
- Figure 2/2A/IF-4-DAPI.tif
- Figure 2/2A/IF-4-Factin.tif
- Figure 2/2A/IF-4-Merge.tif
- Figure 2/2C/
- Figure 2/2C/IF-F441-1-DAPI.png
- Figure 2/2C/IF-F441-1-EGFP.png
- Figure 2/2C/IF-F441-1-Factin.png
- Figure 2/2C/IF-F441-1-Merge.png
- Figure 2/2C/IF-F441-2-DAPI.png
- Figure 2/2C/IF-F441-2-EGFP.png
- Figure 2/2C/IF-F441-2-Factin.png
- Figure 2/2C/IF-F441-2-Merge.png
- Figure 2/2C/IF-WT-1-DAPI.png
- Figure 2/2C/IF-WT-1-EGFP.png
- Figure 2/2C/IF-WT-1-Factin.png
- Figure 2/2C/IF-WT-1-Merge.png
- Figure 2/2C/IF-WT-2-DAPI.png
- Figure 2/2C/IF-WT-2-EGFP.png
- Figure 2/2C/IF-WT-2-Factin.png
- Figure 2/2C/IF-WT-2-Merge.png
- Figure 2/2D/
- Figure 2/2D/2D.xlsx
- Figure 2/2E/
- Figure 2/2E/2E.xlsx
