# Supplementary material for: CHK1 controls zygote pronuclear envelope breakdown by regulating F-actin through interacting with MICAL3
Source: EMBO Rep. 2024 Oct 2;25(11):4876–97. doi: 10.1038/s44319-024-00267-7 (PMC11549291; doi:10.1038/s44319-024-00267-7)
Supplement: Supplementary file 4 — Source data Fig. 2 [file 44319_2024_267_MOESM4_ESM.zip › Figure 2/2D/2D.xlsx]

## Sheet: Sheet1
Cytoplasmic F-actin intensity
WT	p.F441fs*16
134.422	80.341
150.532	116.644
131.713	158.721
170.154	152.744
86.211	148.07
136.62	91.297
119.755	94.233
192.961	126.454
196.872	108.913
210.295
201.329
