# Supplementary material for: CHK1 controls zygote pronuclear envelope breakdown by regulating F-actin through interacting with MICAL3
Source: EMBO Rep. 2024 Oct 2;25(11):4876–97. doi: 10.1038/s44319-024-00267-7 (PMC11549291; doi:10.1038/s44319-024-00267-7)
Supplement: Supplementary file 4 — Source data Fig. 2 [file 44319_2024_267_MOESM4_ESM.zip › Figure 2/2E/2E.xlsx]

## Sheet: Sheet1
CHK1 signal intensity (Pronuclei/Total)
WT	p.F441fs*16
1.22222	0.894737
1.19355	0.954545
1.2	1.06667
1.16279	1
1.27231	1
1.29508	0.947368
1.30586	1.05556
1.31667	1.08333
1.33822	0.9375
1.15789	0.941176
	0.961538
