# Supplementary material for: CHK1 controls zygote pronuclear envelope breakdown by regulating F-actin through interacting with MICAL3
Source: EMBO Rep. 2024 Oct 2;25(11):4876–97. doi: 10.1038/s44319-024-00267-7 (PMC11549291; doi:10.1038/s44319-024-00267-7)
Supplement: Supplementary file 5 — Source data Fig. 3 [file 44319_2024_267_MOESM5_ESM.zip]

Archive with 29 entries (25 files):
- Figure 3/
- Figure 3/3B/
- Figure 3/3B/Control.tif
- Figure 3/3B/Cytochalasin B.tif
- Figure 3/3B/Nocodazole&Cytochalasin B.tif
- Figure 3/3B/Nocodazole.tif
- Figure 3/3C/
- Figure 3/3C/3C.xlsx
- Figure 3/3D/
- Figure 3/3D/IF-CB-DAPI.png
- Figure 3/3D/IF-CB-Factin.png
- Figure 3/3D/IF-CB-LaminB1.png
- Figure 3/3D/IF-CB-Merge.png
- Figure 3/3D/IF-CB-αTubulin.png
- Figure 3/3D/IF-Control-DAPI.png
- Figure 3/3D/IF-Control-Factin.png
- Figure 3/3D/IF-Control-LaminB1.png
- Figure 3/3D/IF-Control-Merge.png
- Figure 3/3D/IF-Control-αTubulin.png
- Figure 3/3D/IF-Noco&CB-DAPI.png
- Figure 3/3D/IF-Noco&CB-Factin.png
- Figure 3/3D/IF-Noco&CB-LaminB1.png
- Figure 3/3D/IF-Noco&CB-Merge.png
- Figure 3/3D/IF-Noco&CB-αTubulin.png
- Figure 3/3D/IF-Noco-DAPI.png
- Figure 3/3D/IF-Noco-Factin.png
- Figure 3/3D/IF-Noco-LaminB1.png
- Figure 3/3D/IF-Noco-Merge.png
- Figure 3/3D/IF-Noco-αTubulin.png
