# Supplementary material for: CHK1 controls zygote pronuclear envelope breakdown by regulating F-actin through interacting with MICAL3
Source: EMBO Rep. 2024 Oct 2;25(11):4876–97. doi: 10.1038/s44319-024-00267-7 (PMC11549291; doi:10.1038/s44319-024-00267-7)
Supplement: Supplementary file 5 — Source data Fig. 3 [file 44319_2024_267_MOESM5_ESM.zip › Figure 3/3C/3C.xlsx]

## Sheet: Sheet1
Zygote cleavage rates
Control	Noco.	CB	Noco.&CB
1	0	0	0
