# Supplementary material for: CHK1 controls zygote pronuclear envelope breakdown by regulating F-actin through interacting with MICAL3
Source: EMBO Rep. 2024 Oct 2;25(11):4876–97. doi: 10.1038/s44319-024-00267-7 (PMC11549291; doi:10.1038/s44319-024-00267-7)
Supplement: Supplementary file 6 — Source data Fig. 4 [file 44319_2024_267_MOESM6_ESM.zip]

Archive with 28 entries (20 files):
- Figure 4/
- Figure 4/4A/
- Figure 4/4A/4A.xlsx
- Figure 4/4B/
- Figure 4/4B/4B.pdf
- Figure 4/4C/
- Figure 4/4C/4C.pdf
- Figure 4/4D/
- Figure 4/4D/IF-NC-DAPI.tif
- Figure 4/4D/IF-NC-Red.tif
- Figure 4/4D/IF-PLA-DAPI.tif
- Figure 4/4D/IF-PLA-Red.tif
- Figure 4/4E/
- Figure 4/4E/4E.xlsx
- Figure 4/4F/
- Figure 4/4F/IF-2cell-DAPI.tif
- Figure 4/4F/IF-2cell-Merge.tif
- Figure 4/4F/IF-2cell-PLA.tif
- Figure 4/4F/IF-4cell-DAPI.tif
- Figure 4/4F/IF-4cell-Merge.tif
- Figure 4/4F/IF-4cell-PLA.tif
- Figure 4/4F/IF-GV-DAPI.tif
- Figure 4/4F/IF-GV-Merge.tif
- Figure 4/4F/IF-GV-PLA.tif
- Figure 4/4G/
- Figure 4/4G/IF-GV-DAPI.tif
- Figure 4/4G/IF-GV-Merge.tif
- Figure 4/4G/IF-GV-NC.tif
