# Supplementary material for: CHK1 controls zygote pronuclear envelope breakdown by regulating F-actin through interacting with MICAL3
Source: EMBO Rep. 2024 Oct 2;25(11):4876–97. doi: 10.1038/s44319-024-00267-7 (PMC11549291; doi:10.1038/s44319-024-00267-7)
Supplement: Supplementary file 6 — Source data Fig. 4 [file 44319_2024_267_MOESM6_ESM.zip › Figure 4/4A/4A.xlsx]

## Sheet: Sheet 1
蛋白编号	蛋白名称	基因名称	蛋白分子量（KDa）	蛋白打分值	序列覆盖率（%）	特异性肽段数目	肽段数目	二级谱图数目
Accession	Protein names	Gene names	MW [kDa]	Protein score	Sequence coverage (%)	Unique Peptides	# Peptides	# PSMs
P10761	Zona pellucida sperm-binding protein 3	Zp3	46.2742	136.229	14.39	8	8	14
P68372	Tubulin beta-4B chain	Tubb4b	49.799	89.5505	14.83	5	5	5
Q6NXH9	Keratin, type II cytoskeletal 73	Krt73	58.8747	82.0771	4.27	2	2	2
Q9QWL7	Keratin, type I cytoskeletal 17	Krt17	48.1321	77.6411	12.47	5	6	6
P61979	Heterogeneous nuclear ribonucleoprotein K	Hnrnpk	50.9444	74.69	2.59	1	1	1
Q4VAA2	Protein CDV3	Cdv3	29.7113	46.99	6.41	1	1	1
Q80TB7	Zinc finger SWIM domain-containing protein 6	Zswim6	133.024	45.58	0.83	1	1	1
Q80W22	Threonine synthase-like 2	Thnsl2	54.1532	42.34	1.24	1	1	1
P57776	Elongation factor 1-delta	Eef1d	31.2739	42.2371	17.44	3	3	3
Q9JHX2	Transcription factor Sp5	Sp5	42.0253	40.93	1.76	1	1	1
Q64GA5	Cytosolic phospholipase A2 gamma	Pla2g4c	67.8394	39.83	2.18	1	1	1
P02301	Histone H3.3C	H3-5	15.3055	38.68	5.15	1	1	1
Q05920	Pyruvate carboxylase, mitochondrial	Pc	129.602	38.02	0.85	1	1	1
O88491	Histone-lysine N-methyltransferase, H3 lysine-36 specific	Nsd1	283.905	38	0.27	1	1	1
Q9D820	Prolyl-tRNA synthetase associated domain-containing protein 1	Prorsd1	18.8496	37.67	4.14	1	1	1
E9Q4S1	High affinity cAMP-specific and IBMX-insensitive 3',5'-cyclic phosphodiesterase 8B	Pde8b	96.678	37	0.69	1	1	1
Q9ET26	E3 ubiquitin-protein ligase RNF114	Rnf114	25.7284	36.41	2.62	1	1	1
P28028	Serine/threonine-protein kinase B-raf	Braf	88.7237	36.26	0.75	1	1	1
Q8C0W1	Ankyrin repeat and MYND domain-containing protein 1	Ankmy1	101.933	35.97	0.66	1	1	1
Q8CJ19	[F-actin]-monooxygenase MICAL3	Mical3	223.583	35.28	0.35	1	1	1
Q9ESE1	Lipopolysaccharide-responsive and beige-like anchor protein	Lrba	316.863	35.23	0.46	1	1	1
A2AAJ9	Obscurin	Obscn	965.986	34.58	0.07	1	1	1
E9PVA8	eIF-2-alpha kinase activator GCN1	Gcn1	292.834	34.37	0.26	1	1	1
Q3URY6	Armadillo repeat-containing protein 2	Armc2	95.2515	33.86	0.7	1	1	1
Q91YR5	eEF1A lysine and N-terminal methyltransferase	EEF1AKNMT	78.7065	33.81	1	1	1	1
Q8VCF1	Soluble calcium-activated nucleotidase 1	Cant1	45.6242	32.82	2.98	1	1	1
Q68FD5	Clathrin heavy chain 1	Cltc	191.435	32.68	0.54	1	1	1
P51954	Serine/threonine-protein kinase Nek1	Nek1	136.606	32.3	0.5	1	1	1
P51410	60S ribosomal protein L9	Rpl9	21.8678	31.35	3.65	1	1	1
Q8CFD5	DNA excision repair protein ERCC-8	Ercc8	43.6612	31.12	1.51	1	1	1
Q9QZ85	Interferon-inducible GTPase 1	Iigp1	47.5415	31.12	1.69	1	1	1
Q4ACU6	SH3 and multiple ankyrin repeat domains protein 3	Shank3	185.284	31.08	0.29	1	1	1
