# Supplementary material for: CHK1 controls zygote pronuclear envelope breakdown by regulating F-actin through interacting with MICAL3
Source: EMBO Rep. 2024 Oct 2;25(11):4876–97. doi: 10.1038/s44319-024-00267-7 (PMC11549291; doi:10.1038/s44319-024-00267-7)
Supplement: Supplementary file 6 — Source data Fig. 4 [file 44319_2024_267_MOESM6_ESM.zip › Figure 4/4E/4E.xlsx]

## Sheet: Sheet1
Control (NC)			CHK1-MICAL3 (PLA)
Red dots	DAPI Counts	Red dots per cell	Red dots	DAPI Counts	Red dots per cell
6	50	0.12	1145	72	15.9028
70	54	1.2963	3139	60	52.3167
52	57	0.912281	3022	57	53.0175
25	61	0.409836	2787	68	40.9853
60	54	1.11111	3254	72	45.1944
17	47	0.361702	3053	80	38.1625
16	77	0.207792	2911	79	36.8481
31	100	0.31	2526	64	39.4688
8	139	0.057554	2426	82	29.5854
44	110	0.4	1896	92	20.6087
26	106	0.245283	2296	91	25.2308
43	79	0.544304	2557	85	30.0824
9	57	0.157895	1484	88	16.8636
11	64	0.171875	1357	95	14.2842
31	84	0.369048	1677	88	19.0568
2	73	0.0273973	1362	105	12.9714
2	82	0.0243902	1047	72	14.5417
4	88	0.0454545	1047	60	17.45
4	83	0.0481928	926	63	14.6984
1	64	0.015625	911	66	13.803
22	57	0.385965	861	73	11.7945
1	46	0.0217391	916	64	14.3125
13	55	0.236364	2933	55	53.3273
11	45	0.244444	1865	50	37.3
11	42	0.261905	2026	65	31.1692
7	38	0.184211	1876	61	30.7541
3	50	0.06	1423	77	18.4805
3	33	0.0909091	2938	62	47.3871
6	49	0.122449	2452	48	51.0833
4	50	0.08	2817	60	46.95
			1186	50	23.72
