# Supplementary material for: CHK1 controls zygote pronuclear envelope breakdown by regulating F-actin through interacting with MICAL3
Source: EMBO Rep. 2024 Oct 2;25(11):4876–97. doi: 10.1038/s44319-024-00267-7 (PMC11549291; doi:10.1038/s44319-024-00267-7)
Supplement: Supplementary file 7 — Source data Fig. 5 [file 44319_2024_267_MOESM7_ESM.zip]

Archive with 26 entries (20 files):
- Figure 5/5B/
- Figure 5/5B/1-266-EGFP-after bleaching.png
- Figure 5/5B/1-266-EGFP-before bleaching.png
- Figure 5/5B/1-266-mCherry-after bleaching.png
- Figure 5/5B/F441fs16-EGFP-after bleaching.png
- Figure 5/5B/F441fs16-EGFP-before bleaching.jpg.png
- Figure 5/5B/F441fs16-mCherry-after bleaching.png
- Figure 5/5B/R379Q-EGFP-after bleaching.png
- Figure 5/5B/R379Q-EGFP-before bleaching.png
- Figure 5/5B/R379Q-mCherry-after bleaching.png
- Figure 5/5B/WT-EGFP-after bleaching.png
- Figure 5/5B/WT-EGFP-before bleaching.png
- Figure 5/5B/WT-mCherry-after bleaching.png
- Figure 5/5C/
- Figure 5/5C/5C.xlsx
- Figure 5/5D/
- Figure 5/5D/5D.pdf
- Figure 5/5E/
- Figure 5/5E/5E.xlsx
- Figure 5/5F/
- Figure 5/5F/5F.xlsx
- Figure 5/5G/
- Figure 5/5G/H2O2-F441-Left.tif
- Figure 5/5G/H2O2-F441-Right.tif
- Figure 5/5G/H2O2-WT-Left.tif
- Figure 5/5G/H2O2-WT-Right.tif
