# Supplementary material for: CHK1 controls zygote pronuclear envelope breakdown by regulating F-actin through interacting with MICAL3
Source: EMBO Rep. 2024 Oct 2;25(11):4876–97. doi: 10.1038/s44319-024-00267-7 (PMC11549291; doi:10.1038/s44319-024-00267-7)
Supplement: Supplementary file 7 — Source data Fig. 5 [file 44319_2024_267_MOESM7_ESM.zip › Figure 5/5C/5C.xlsx]

## Sheet: Sheet1
Fluorescence resonance energy transfer (FRET) efficiency
WT	1-266	F441fs*16	R379Q
8.75136	-0.9284	-1.6734	1.75041
7.16433	-2.1305	-8.6338	0.57436
3.46396	-4.0154	-4.3503	-0.0517
4.15919	0.67965	-4.0663	3.72439
5.46254	-1.1339	-1.8471	4.89056
6.0286		-4.6332	3.13532
5.30622
