# Supplementary material for: CHK1 controls zygote pronuclear envelope breakdown by regulating F-actin through interacting with MICAL3
Source: EMBO Rep. 2024 Oct 2;25(11):4876–97. doi: 10.1038/s44319-024-00267-7 (PMC11549291; doi:10.1038/s44319-024-00267-7)
Supplement: Supplementary file 7 — Source data Fig. 5 [file 44319_2024_267_MOESM7_ESM.zip › Figure 5/5E/5E.xlsx]

## Sheet: Sheet1
Relative H2O2 signal intensity in different HEK-293 cell groups
WT	1-266	F441fs*16	R379Q
1	2.10323	1.72386	0.96359
1	1.30911	1.56401	1.549
1	1.076	1.196	1.737
1	1.331	1.607	1.221
1	1.161	1.538	1.12
1	2.038	1.729
