# Supplementary material for: CHK1 controls zygote pronuclear envelope breakdown by regulating F-actin through interacting with MICAL3
Source: EMBO Rep. 2024 Oct 2;25(11):4876–97. doi: 10.1038/s44319-024-00267-7 (PMC11549291; doi:10.1038/s44319-024-00267-7)
Supplement: Supplementary file 7 — Source data Fig. 5 [file 44319_2024_267_MOESM7_ESM.zip › Figure 5/5F/5F.xlsx]

## Sheet: Sheet1
Relative F-actin depolymerization rates in different HEK-293 cell groups
WT	1-266	F441fs*16	R379Q
1	1.18531	1.47179	1.11601
1	1.09492	1.23707	1.34838
1	1.19252	1.14323	1.3111
