# Supplementary material for: CHK1 controls zygote pronuclear envelope breakdown by regulating F-actin through interacting with MICAL3
Source: EMBO Rep. 2024 Oct 2;25(11):4876–97. doi: 10.1038/s44319-024-00267-7 (PMC11549291; doi:10.1038/s44319-024-00267-7)
Supplement: Supplementary file 8 — Source data Fig. 6 [file 44319_2024_267_MOESM8_ESM.zip]

Archive with 50 entries (40 files):
- Figure 6/
- Figure 6/6B/
- Figure 6/6B/100uM_EGCG-Brightfield.tif
- Figure 6/6B/100uM_EGCG-EGFP.tif
- Figure 6/6B/10uM_EGCG-Brightfield.tif
- Figure 6/6B/10uM_EGCG-EGFP.tif
- Figure 6/6B/1uM_EGCG-Brightfield.tif
- Figure 6/6B/1uM_EGCG-EGFP.tif
- Figure 6/6B/DMSO-Brightfield.tif
- Figure 6/6B/DMSO-EGFP.tif
- Figure 6/6C/
- Figure 6/6C/100uM_Brightfield.tif
- Figure 6/6C/100uM_EGCG-EGFP.tif
- Figure 6/6C/10uM_EGCG-Brightfield.tif
- Figure 6/6C/10uM_EGCG-EGFP.tif
- Figure 6/6C/1uM_EGCG-Brightfield.tif
- Figure 6/6C/1uM_EGCG-EGFP.tif
- Figure 6/6C/DMSO-Brightfield.tif
- Figure 6/6C/DMSO-EGFP.tif
- Figure 6/6D/
- Figure 6/6D/6D.xlsx
- Figure 6/6E/
- Figure 6/6E/6E.xlsx
- Figure 6/6F/
- Figure 6/6F/IF-F441-Cdx2.tif
- Figure 6/6F/IF-F441-DAPI.tif
- Figure 6/6F/IF-F441-Merge.tif
- Figure 6/6F/IF-F441-Oct3 4.tif
- Figure 6/6F/IF-WT-Cdx2.tif
- Figure 6/6F/IF-WT-DAPI.tif
- Figure 6/6F/IF-WT-Merge.tif
- Figure 6/6F/IF-WT-Oct3 4.tif
- Figure 6/6G/
- Figure 6/6G/6G.xlsx
- Figure 6/6H/
- Figure 6/6H/6H.xlsx
- Figure 6/6I/
- Figure 6/6I/IF-DMSO-DAPI.tif
- Figure 6/6I/IF-DMSO-Factin.tif
- Figure 6/6I/IF-DMSO-Merge.tif
- Figure 6/6I/IF-EGCG-DAPI.tif
- Figure 6/6I/IF-EGCG-Factin.tif
- Figure 6/6I/IF-EGCG-Merge.tif
- Figure 6/6J/
- Figure 6/6J/DMSO-DAPI.tif
- Figure 6/6J/DMSO-H2O2.tif
- Figure 6/6J/DMSO-Merge.tif
- Figure 6/6J/EGCG-DAPI.tif
- Figure 6/6J/EGCG-H2O2.tif
- Figure 6/6J/EGCG-Merge.tif
