# Supplementary material for: CHK1 controls zygote pronuclear envelope breakdown by regulating F-actin through interacting with MICAL3
Source: EMBO Rep. 2024 Oct 2;25(11):4876–97. doi: 10.1038/s44319-024-00267-7 (PMC11549291; doi:10.1038/s44319-024-00267-7)
Supplement: Supplementary file 8 — Source data Fig. 6 [file 44319_2024_267_MOESM8_ESM.zip › Figure 6/6E/6E.xlsx]

## Sheet: Sheet1
Blastocyst rate (%)
DMSO	1µM	10µM	100µM
33.33	45.45	80	35
28.57	57.14	41.67	50
20	92.31	92.86	94.12
