# Supplementary material for: CHK1 controls zygote pronuclear envelope breakdown by regulating F-actin through interacting with MICAL3
Source: EMBO Rep. 2024 Oct 2;25(11):4876–97. doi: 10.1038/s44319-024-00267-7 (PMC11549291; doi:10.1038/s44319-024-00267-7)
Supplement: Supplementary file 8 — Source data Fig. 6 [file 44319_2024_267_MOESM8_ESM.zip › Figure 6/6G/6G.xlsx]

## Sheet: Sheet1
OCT3/4 intensity
WT	p.F441fs*16
160.38	138.233
93.006	152.689
118.876	216.097
153.905	199.286
112.554	225.787
127.577	220.298
170.484	85.138
127.052	87.773
169.368	122.457
156.04	174.552
162.162	151.482
156.491	149.35
111.555
