# Supplementary material for: CHK1 controls zygote pronuclear envelope breakdown by regulating F-actin through interacting with MICAL3
Source: EMBO Rep. 2024 Oct 2;25(11):4876–97. doi: 10.1038/s44319-024-00267-7 (PMC11549291; doi:10.1038/s44319-024-00267-7)
Supplement: Supplementary file 8 — Source data Fig. 6 [file 44319_2024_267_MOESM8_ESM.zip › Figure 6/6H/6H.xlsx]

## Sheet: Sheet1
CDX2 intensity
WT	p.F441fs*16
127.888	137.548
116.393	146.552
114.853	136.466
122.315	94.161
144.177	131.608
143.116	153.701
101.129	138.127
104.344	95.244
75.453	150.626
67.149	153.732
96.008	90.496
145.432
